# Supplementary material for: An On-Device Edge AI Agent for Reference-Free Self-Diagnosis of Low-Cost Multi-Pollutant Sensors
Source: Sensors (Basel). 2026 Jul 16;26(14):4526. doi: 10.3390/s26144526 (PMC13418726; doi:10.3390/s26144526)
Supplement: Supplementary file 1 [file sensors-26-04526-s001.zip]

Archive with 1 entries (1 files):
- sensors-4397395-supplementary.pdf
